# Supplementary material for: Association of plasma miRNAs with early life performance and aging in dairy cattle
Source: PLoS One. 2023 Jul 10;18(7):e0288343. doi: 10.1371/journal.pone.0288343 (PMC10332601; doi:10.1371/journal.pone.0288343)
Supplement: S1 Data — NA = not detectable. (XLSX) [file pone.0288343.s001.xlsx]

## Sheet: Ct_arrays
Additional data: Ct values derived from PCR arrays of plasma from 12 calves, where NA = not detectable
Primer	Sample (Group and sample ID, where G = poor growth/fertility, H = poor health, C = controls)
	G201	G205	G223	G259	H193	H253	H296	H358	C269	C293	C360	C386
blank	NA	NA	NA	NA	NA	NA	NA	NA	NA	NA	NA	NA
bta-let-7e	31.46	32.78	32.93	32.71	36.07	35.57	32.48	34.58	33.13	32.85	33.62	32.09
bta-miR-106a	26.05	26.48	26.13	27.04	29.56	29.13	25.97	28.52	27.27	27.28	27.46	26.73
bta-miR-1224	35.46	NA	36.65	38.51	NA	NA	NA	NA	NA	36.66	NA	NA
bta-miR-1247-5p	32.86	36.72	35.17	36.74	35.92	34.67	36.69	35.21	38.1	NA	36.03	35.22
bta-miR-124a	36.93	35.55	37.47	36.39	NA	38.7	37.76	NA	39.37	36.59	NA	36.88
bta-miR-126-3p	28.67	29.19	29.29	29.64	30.6	29.69	29.18	29.9	28.83	29.2	29.25	27.96
bta-miR-1260b	28.78	30.02	29.69	29.88	30.01	30.14	29.62	29.95	29.62	29.85	30.76	29.27
bta-miR-1271	33.78	35.7	33.59	37.24	36.04	37.81	35.02	37.12	NA	35.15	NA	35.05
bta-miR-1281	37.2	NA	NA	NA	NA	NA	NA	NA	NA	NA	NA	37.8
bta-miR-1291	NA	NA	NA	NA	NA	NA	NA	NA	NA	NA	37.22	NA
bta-miR-1301	NA	NA	NA	NA	NA	NA	NA	NA	NA	36.78	NA	NA
bta-miR-1343-3p	29.53	NA	31.11	NA	32.47	31.51	31.28	NA	NA	33.25	32.48	31.51
bta-miR-1388-3p	31.98	34.26	35.05	35.3	35.74	35.71	34.16	36.68	36.07	36.51	35.98	34.24
bta-miR-1388-5p	32.95	34.88	34.26	34.32	NA	36.59	34.5	36.15	35.54	35.48	34.96	34.43
bta-miR-140	23.28	26.21	25.05	26.92	28.52	25.91	26.53	29.28	26.72	27.03	26.7	25.11
bta-miR-142-3p	29.77	30.26	30.01	31.97	32.54	33.21	33.34	31.8	32.99	31.43	31.92	30.55
bta-miR-143	28.21	31.59	30.77	31.66	33.78	31.73	29.93	32.6	32.27	31.79	31.82	29.88
bta-miR-146a	34.93	36.72	36.64	35.77	NA	NA	NA	NA	NA	36.86	NA	36.8
bta-miR-150	25.74	25.64	25.3	24.66	31.77	29.87	26.97	26.84	25.7	27.53	28.96	26.14
bta-miR-152	27.88	32.14	30.7	32.14	33.95	31.8	32.25	34.57	32.53	32.16	32.99	30.04
bta-miR-16b	23.33	23.8	23.06	24.06	27.28	26.97	23.19	26.1	24.34	24.45	24.51	23.88
bta-miR-181b	31.25	34.75	33.45	34.48	NA	34.65	33.98	34.86	33.93	33.15	33.94	32.57
bta-miR-181c	33.73	35.6	35.11	36.57	37.06	36.63	36.45	38.14	36.94	38.04	36.42	34.81
bta-miR-1839	NA	36.04	35.83	34.64	41.13	38.14	34.55	NA	34.49	34.18	NA	32.31
bta-miR-192	26.24	29.05	28.04	29.54	31.77	30.51	30.17	31.01	29.56	29.02	30.71	27.5
bta-miR-195	28.93	32.26	31.14	33.55	33.55	33.26	32.65	34.72	33.54	32.53	33.17	30.98
bta-miR-199a-5p	28.69	32.16	31.08	33.67	33.57	31.47	34.08	35.54	33.06	33.05	32.57	30.54
bta-miR-199c	26.55	29.67	28.8	30.47	31.32	29.93	29.32	31.92	30.6	30.48	30.03	28.5
bta-miR-200a	29.67	32.81	31.67	33.52	33.79	33.93	33.53	35.02	32.92	33.26	33.57	31.84
bta-miR-200b	28.68	32.59	31.5	32.13	35.89	34.25	32.22	33.67	33.34	31.45	33.44	31.07
bta-miR-20b	28.55	29.17	28.73	29.58	33.01	32	28.81	31.19	30.15	34.03	30.22	29.2
bta-miR-21-3p	37.14	NA	37.1	NA	NA	NA	NA	NA	NA	NA	NA	36.68
bta-miR-21-5p	29.75	31.06	31.54	31.96	31.63	32.34	31.96	31.27	31.3	31.03	31.76	31.47
bta-miR-211	32.76	35.94	37.33	NA	NA	NA	NA	NA	35.51	36.54	36.44	NA
bta-miR-2284a	NA	34.03	NA	NA	NA	NA	NA	NA	35.89	NA	NA	NA
bta-miR-2284aa	31.66	32.72	32.79	33.07	36.7	35.1	32.71	34.94	34.78	33.94	34.09	33.55
bta-miR-2284ab	32.78	33.57	33.06	33.33	NA	37.14	32.32	34.73	33.68	33.56	35.43	33.52
bta-miR-2284ac	36.63	NA	NA	NA	NA	NA	NA	NA	NA	NA	NA	NA
bta-miR-2284e	NA	NA	NA	NA	NA	NA	NA	NA	NA	39.2	NA	NA
bta-miR-2284f	37.78	NA	NA	NA	NA	NA	NA	NA	NA	NA	NA	NA
bta-miR-2284h-5p	NA	NA	NA	NA	NA	NA	NA	NA	NA	NA	NA	NA
bta-miR-2284w	32.5	34.24	34.9	33.62	35.64	36.78	34.55	36.68	33.98	36.66	36.14	35.19
bta-miR-2284x	29.88	31.98	30.79	31.17	36.31	32.64	30.53	34.04	31.22	32.64	32.3	31.46
bta-miR-2284y	33.24	37.08	35.24	34.96	NA	NA	35.97	39.41	35.01	NA	36.81	34.97
bta-miR-2284z	NA	NA	NA	NA	39.33	NA	NA	NA	NA	NA	NA	NA
bta-miR-2285aa	38.21	NA	36.92	NA	NA	37.37	NA	NA	NA	37.07	39.01	37.82
bta-miR-2285b	NA	NA	NA	NA	NA	NA	NA	NA	NA	NA	NA	NA
bta-miR-2285g	36.66	36.79	35.89	NA	NA	39.04	36.9	NA	37.38	NA	37.99	36.62
bta-miR-2285i	NA	NA	NA	NA	NA	NA	NA	NA	NA	NA	NA	NA
bta-miR-2285j	36.01	37.02	37.21	37.93	NA	NA	35.69	39.14	38.54	36.69	NA	37.36
bta-miR-2285k	38.67	NA	36.54	NA	NA	NA	36.2	37.23	NA	NA	NA	NA
bta-miR-2285o	33.26	35.57	35.79	36.68	35.34	NA	35.68	NA	37.12	35.65	NA	34.51
bta-miR-2285p	34.73	34.53	36.15	36.55	NA	NA	35.99	36.56	36.91	37.98	37.23	36.84
bta-miR-2285q	36.6	NA	NA	NA	NA	NA	37.19	NA	35.8	NA	NA	NA
bta-miR-2285t	39.56	NA	NA	NA	NA	NA	NA	NA	NA	NA	NA	NA
bta-miR-2285v	NA	NA	NA	NA	NA	NA	NA	NA	NA	NA	NA	NA
bta-miR-2285y	NA	NA	NA	NA	NA	NA	NA	NA	NA	NA	NA	NA
bta-miR-2285z	NA	NA	NA	NA	NA	NA	NA	NA	NA	NA	NA	NA
bta-miR-2299-3p	33.03	34.09	33.96	35	36.88	NA	33.7	37.24	39.05	35.82	37.57	34.73
bta-miR-2299-5p	NA	NA	NA	NA	NA	NA	NA	NA	NA	NA	NA	NA
bta-miR-2313-5p	NA	NA	38.8	NA	NA	NA	NA	NA	NA	NA	NA	NA
bta-miR-2316	NA	NA	NA	NA	NA	NA	NA	NA	NA	NA	NA	NA
bta-miR-2319b	NA	NA	NA	NA	NA	NA	NA	NA	NA	NA	NA	NA
bta-miR-2320-3p	NA	NA	NA	NA	NA	NA	NA	NA	36.9	NA	33.62	NA
bta-miR-2320-5p	35.22	35.59	37.05	NA	NA	NA	NA	NA	NA	NA	NA	37.48
bta-miR-2336	NA	NA	37.2	NA	NA	NA	NA	NA	NA	36.76	NA	NA
bta-miR-2339	NA	NA	NA	NA	NA	NA	NA	NA	37.93	NA	NA	NA
bta-miR-2346	NA	NA	36.47	35.76	NA	38.19	NA	NA	36.54	NA	NA	36.95
bta-miR-2349	NA	NA	NA	NA	NA	NA	36.54	36.75	NA	NA	NA	NA
bta-miR-2368-3p	NA	NA	NA	NA	NA	NA	NA	NA	NA	NA	NA	NA
bta-miR-2376	36.8	NA	NA	NA	NA	NA	NA	NA	NA	NA	NA	NA
bta-miR-2377	NA	NA	36.75	NA	NA	NA	NA	NA	NA	NA	NA	NA
bta-miR-2397-3p	NA	NA	36.73	NA	NA	NA	35.49	NA	NA	NA	36.27	NA
bta-miR-2399-5p	NA	NA	NA	NA	NA	NA	NA	NA	NA	NA	NA	NA
bta-miR-2400	NA	NA	NA	NA	NA	NA	NA	NA	NA	NA	NA	NA
bta-miR-2403	33.75	34.1	35.72	35.98	NA	36.75	34.21	36.09	36.66	35.22	NA	36.72
bta-miR-2409	36.63	36.72	NA	36.64	38.3	NA	35.98	NA	NA	NA	NA	NA
bta-miR-2411-5p	NA	NA	37.31	NA	NA	38.72	NA	NA	NA	NA	NA	NA
bta-miR-2415-3p	NA	NA	NA	NA	NA	NA	NA	NA	NA	NA	NA	NA
bta-miR-2419-5p	31.91	33.08	33.47	38.06	NA	35.06	32.74	36.16	33.62	34	33.31	35.67
bta-miR-2425-5p	NA	NA	38.75	NA	NA	NA	NA	NA	NA	NA	NA	NA
bta-miR-2431-3p	36.1	36.95	35.64	NA	NA	NA	NA	NA	NA	36.92	37.26	37.17
bta-miR-2443	NA	NA	36.69	NA	NA	NA	NA	NA	NA	NA	NA	NA
bta-miR-2446	NA	NA	NA	NA	NA	NA	NA	NA	NA	NA	NA	NA
bta-miR-2447	NA	NA	NA	NA	NA	NA	36.66	36.69	NA	NA	35.62	NA
bta-miR-2448-3p	33.72	33.93	34.66	36.62	36.27	35.85	32.61	36.65	34.19	35.69	34.57	33.82
bta-miR-2454-3p	34.91	NA	NA	NA	37.1	NA	35.75	NA	NA	36.82	35.34	35.04
bta-miR-2457	36.21	NA	NA	NA	NA	NA	35.8	NA	39.59	NA	38.78	NA
bta-miR-2474	33.99	38.43	36.48	NA	NA	35.54	NA	NA	NA	36.41	36.8	NA
bta-miR-2478	26.8	27.68	27.27	27.6	28.19	27.72	27.59	27.59	27.08	27.69	27.77	26.91
bta-miR-2483-5p	36.63	NA	36.7	NA	35.96	NA	35.17	35.97	NA	36.73	37.69	NA
bta-miR-2484	NA	NA	NA	NA	NA	NA	NA	NA	NA	NA	NA	NA
bta-miR-26b	28.05	29.43	29.15	31.16	31.33	32.98	30.3	31.29	31.27	29.34	30.55	29.23
bta-miR-26c	NA	NA	NA	NA	NA	NA	NA	NA	NA	NA	NA	NA
bta-miR-27a-3p	24.06	26.59	26.52	27.76	29.24	27.88	27.53	29.04	28.06	27.66	28.62	26.73
bta-miR-2892	NA	NA	NA	NA	NA	NA	NA	NA	NA	NA	NA	NA
bta-miR-2898	36.65	36.74	36.55	38.06	35.64	38.87	37.01	37.07	37.06	37.07	38.17	36.42
bta-miR-2903	NA	NA	NA	NA	NA	NA	NA	NA	NA	NA	NA	NA
bta-miR-2904	34.83	33.68	33.15	35.57	35.82	35.2	34.57	33.71	36.28	32.95	34.86	32.43
bta-miR-2957	NA	NA	NA	NA	NA	NA	NA	NA	38.02	NA	NA	NA
bta-miR-296-3p	29.86	32.13	31.65	32.87	34.49	31.82	31.66	34.97	32.85	32.95	32.91	31.81
bta-miR-296-5p	29.07	31.13	30.26	32.04	33.56	32.26	30.58	33.76	32.55	31.7	32.2	30.86
bta-miR-29a	26.01	27.42	26.9	26.22	30.8	29.54	28.42	29.22	27.75	27.99	29.83	27.19
bta-miR-29d-3p	32.68	32.91	32.98	33.69	34.03	35.74	34.01	37.07	33.69	34.15	34.81	33.54
bta-miR-29d-5p	32.96	34.3	34.04	36.55	NA	NA	35.21	36.7	36.84	37.6	NA	33.87
bta-miR-301a	29.69	29.89	29.27	31.61	32.48	32.72	32.24	32.86	31.78	30.79	30.48	30.15
bta-miR-301b	32.06	32.51	32.42	34.23	35	35.73	34.97	35.69	34.43	34	34.63	34.75
bta-miR-30a-5p	27.77	31.73	30.3	32.54	34.99	31.71	31.56	33.42	32.71	31.64	32.33	29.04
bta-miR-30e-5p	27.33	28.35	28.06	29.3	31.03	30.85	28.01	30.79	29.78	29.55	29.73	28.76
bta-miR-30f	31.78	32.76	32.74	33.86	34.64	35.76	32.71	33.96	33.65	33.57	33.82	32.6
bta-miR-3141	NA	NA	NA	NA	NA	NA	NA	38.12	NA	NA	39.29	NA
bta-miR-32	33.13	34.21	33.67	33.66	35.07	37.21	35.93	36.55	33.76	35.08	36.83	34.72
bta-miR-329a	33.1	38.31	34.24	34.75	38.96	36.7	33.79	36.58	34.72	36.47	36.76	34.03
bta-miR-331-5p	32.51	34.52	34.06	34.67	36.63	36.19	33.15	35.98	34.56	34.14	34.92	34.79
bta-miR-339b	25.84	26.72	26.18	26.86	28.93	28.88	27.03	28.62	27.24	27.71	28.57	26.92
bta-miR-342	28.85	29.98	29.75	29.81	34.66	32.96	29.9	31.45	30.6	30.89	32.23	30.48
bta-miR-3431	31.16	32.91	33.22	36.6	36.71	NA	33.35	35.79	33.78	NA	34.56	33.67
bta-miR-345-3p	31.88	32.88	33.64	34.75	36.6	34.78	33.54	35.6	34.44	34.51	36.99	33.64
bta-miR-345-5p	30.14	31.96	31.77	33.76	32.8	33.71	34.12	34.05	33.16	32.48	34.46	31.47
bta-miR-34c	34.68	36.64	35.06	36.88	NA	NA	35.9	NA	36.65	35.23	34.87	35.55
bta-miR-3596	34.86	37.76	NA	NA	NA	NA	NA	36.83	36.71	36.9	NA	NA
bta-miR-3604	NA	NA	NA	NA	NA	NA	NA	NA	36.96	NA	NA	NA
bta-miR-362-3p	30.63	33.88	32.97	33.97	34.76	33.79	NA	36.25	33.97	35.44	35.17	33.65
bta-miR-363	30.61	32.43	31.44	32.94	NA	34.64	31.94	32.7	32.94	32.8	32.5	32.27
bta-miR-365-5p	35.79	NA	NA	NA	NA	NA	NA	NA	NA	NA	NA	36.56
bta-miR-369-5p	33.89	35.76	34.43	36.71	NA	35.23	36.16	NA	35.27	35.74	35.42	35.05
bta-miR-375	26.66	29.77	29.1	30.01	34.17	31.66	31.06	33.68	31.72	29.91	31.82	29.78
bta-miR-376e	30.74	32.7	30.81	32.76	35.02	33.72	32.54	33.62	32.64	31.85	32.43	32.21
bta-miR-378b	36.28	NA	NA	NA	NA	NA	NA	NA	NA	NA	NA	NA
bta-miR-378c	27.57	30.46	29.92	30.53	34.21	31.63	30.69	32.16	30.93	30.93	31.68	29.66
bta-miR-3956	NA	NA	NA	NA	NA	NA	NA	NA	NA	NA	NA	NA
bta-miR-409b	NA	NA	NA	NA	NA	NA	NA	NA	NA	NA	NA	NA
bta-miR-423-3p	27.69	28.19	27.94	28.91	31.51	30.36	28.01	30.67	29.08	29.53	30.02	28.27
bta-miR-425-5p	27.6	28.33	27.95	29.26	31.53	31.19	27.77	30.57	29.18	29.14	29.43	28.78
bta-miR-455-3p	29.34	32.08	30.98	33.96	33.26	33.22	32.76	34.67	34.45	32.66	32.26	30.8
bta-miR-455-5p	29.62	31.79	30.58	33.54	35.55	32.94	32.99	34.95	33.03	33.01	33.59	30.73
bta-miR-503-3p	NA	NA	NA	NA	NA	NA	NA	NA	NA	NA	NA	NA
bta-miR-542-5p	31.36	NA	33.32	35.9	36.16	33.72	36.6	NA	35.88	36.97	36.77	34.96
bta-miR-551b	34.89	NA	37.69	NA	NA	NA	NA	NA	36.86	NA	NA	37.47
bta-miR-6119-3p	31.94	33.93	33.25	33.82	34.98	NA	36.49	35.7	34.79	33.89	34.81	33.87
bta-miR-6119-5p	35.18	36.56	36.52	38.26	37.09	37.87	36.05	37.05	35.47	35.77	36.83	36.04
bta-miR-6120-3p	35.61	36.98	NA	37.47	NA	37.06	35.69	36.6	37	NA	35.08	36.49
bta-miR-6123	29.23	30.62	29.71	31.43	33.49	32.57	29.81	32.35	31.09	31.45	31.17	30.75
bta-miR-631	NA	NA	NA	NA	NA	NA	NA	NA	NA	NA	36.57	NA
bta-miR-6517	35.71	35.88	34.36	35.26	NA	36.75	34.92	36.73	36.7	34.91	34.82	36.7
bta-miR-6518	NA	NA	NA	NA	NA	NA	NA	NA	NA	NA	NA	NA
bta-miR-6520	38.3	NA	37.34	NA	42.47	NA	NA	30.99	NA	NA	37.15	NA
bta-miR-6523a	NA	37.99	39.5	NA	41.17	NA	NA	39.61	NA	NA	39	39.02
bta-miR-6524	35.04	35.91	34.62	34.93	NA	38.16	35.72	37.38	35.78	35.72	37.2	35.34
bta-miR-6535	35.95	NA	NA	NA	NA	NA	NA	NA	38.81	NA	NA	NA
bta-miR-660	28.48	31.18	30.91	32.07	34.89	32.04	31.3	33.19	32.1	32.86	32.71	31.12
bta-miR-664b	33.75	34.82	35.04	34.42	42.04	38.53	NA	NA	35.07	NA	36.23	33.8
bta-miR-665	29.32	32.18	30.8	33.22	34.44	31.97	31.5	33.73	32.11	32.67	32.07	31.64
bta-miR-669	NA	NA	NA	NA	NA	NA	36.08	NA	NA	NA	NA	NA
bta-miR-677	NA	NA	NA	NA	36.57	37.84	NA	NA	38.28	NA	NA	37.68
bta-miR-769	36.18	36.76	36.84	38.88	40.53	NA	35.96	38.22	NA	NA	NA	38.45
bta-miR-7857	33.04	36.66	35.97	36.76	NA	34.77	33.54	NA	36.72	NA	36.25	35.13
bta-miR-7859	33.54	35.26	35.64	NA	NA	NA	33.95	NA	35.68	35.22	37.17	35.64
bta-miR-7861	NA	NA	37.17	NA	NA	36.89	NA	NA	NA	NA	NA	NA
bta-miR-9-5p	35.09	35.26	34.94	36.58	NA	35.76	36.02	NA	35.74	NA	35.67	36.66
bta-miR-93	25.29	25.96	25.45	26.6	29.5	28.46	24.69	27.86	26.3	26.71	26.57	26.16
bta-miR-99a-3p	30.89	34.29	33.16	36.79	NA	33.83	35.22	36.91	37.22	37.01	34.79	33.72
bta-miR-99a-5p	27.07	29.93	29.26	31	32.04	30.44	29.47	32.9	30.19	31.06	31.09	29
cel-miR-39-3p	NA	NA	NA	36.51	27.87	NA	36.59	NA	36.7	NA	36.57	NA
cfa-miR-1306	29.15	29.94	29.72	31.52	32.99	31.89	29.92	32.5	30.68	30.99	31.17	30.61
cfa-miR-144	32.47	33.63	31.59	35.08	31.21	34.25	36.99	33.01	34.82	32.78	33.47	33.07
cfa-miR-188	35.92	37.39	36.82	NA	38.61	38.64	37.77	NA	NA	NA	NA	38.02
cfa-miR-196b	33.53	35.91	35.86	37.11	40.66	39.57	35.61	NA	36.96	35.63	36.89	36.97
cfa-miR-210	NA	NA	NA	NA	40.94	NA	NA	NA	NA	NA	NA	NA
cfa-miR-221	26.13	27.18	27.28	28.27	30.54	29.08	26.68	29.46	28.6	28.04	28.95	27.8
cfa-miR-30d	26.56	28.08	28.08	29.71	31.13	30.46	27.83	30.79	30.04	29.14	29.9	28.53
cfa-miR-411	32.46	34.34	33.02	34.32	36.04	34.94	31.93	36.12	33.25	34.15	34.71	33.71
cfa-miR-485	36.45	37.29	NA	37.01	NA	NA	36.96	NA	38.53	38.76	37.3	38.88
cfa-miR-487a	33.34	34.43	32.24	36.84	NA	35.08	33.57	36.94	34.19	33.59	34.76	36
cfa-miR-545	33.75	34.19	34.32	35.07	37.18	35.14	36.67	35.6	NA	35.72	37.61	34.46
dre-miR-129-5p	36.41	NA	NA	NA	NA	NA	NA	NA	NA	NA	NA	NA
dre-miR-183-5p	36.96	NA	NA	NA	NA	NA	NA	NA	NA	NA	NA	NA
dre-miR-219-5p	34.03	33.37	33.7	34.68	35.24	36.16	36.3	35.75	36.22	38.09	34.73	33.98
dre-miR-23a-3p	23.61	25.87	25.97	27.11	29.04	27	25.79	28.54	27.31	26.86	27.75	26.05
fru-miR-218a	36.7	37.66	36.29	NA	37.99	NA	37.65	NA	39.57	37.48	NA	37.12
gga-miR-17-3p	30.53	30.96	30.67	32.06	36.59	33.3	31.15	32.31	32.54	32.7	32	31.18
gga-miR-17-5p	26.28	26.61	26.53	27.42	30.09	29.25	26.05	28.97	27.46	27.66	27.9	27.11
gga-miR-18a-5p	28.57	29.3	28.9	30.64	31.72	32.54	29.28	31.82	30.65	29.94	29.92	29.45
gga-miR-18b-5p	30.09	30.34	30.13	32.33	33.27	33.63	31.18	32.87	32.05	31.19	30.84	31.35
gga-miR-193b-3p	28.2	31.22	30.42	32.26	32.85	31.66	31.74	34.53	32.8	32.13	32.08	29.98
gga-miR-24-5p	NA	NA	NA	38.17	NA	NA	NA	NA	NA	39.96	NA	NA
gga-miR-451	21.91	22.54	21.6	22.94	23.88	25.65	21.33	24.17	22.61	22.45	22.66	22.54
ggo-miR-424	26.06	29.9	28.94	30.5	31.64	29.45	31.12	32.12	30.53	30.7	30.66	28.91
hsa-let-7a-3p	37.03	NA	36.08	NA	NA	NA	37.83	NA	NA	NA	NA	NA
hsa-let-7a-5p	29.94	30.62	30.93	30.89	32.78	31.49	29.78	31.21	29.92	30.44	31.18	30.15
hsa-let-7b-5p	27.51	29.53	28.91	30.92	32.2	30.96	29.62	32	30.42	29.95	29.89	28.56
hsa-let-7c-5p	29.23	30.52	30.54	31.35	33.6	32.68	30.16	32.12	30.87	30.64	31.47	30.3
hsa-let-7d-5p	31.65	33.17	33.91	33.21	34.66	33.78	32.46	33.5	32.43	32.43	33.09	32.78
hsa-let-7f-5p	34.21	34.8	35.64	34.78	35.43	34.23	33.5	35.49	34.07	34.01	35.61	34.74
hsa-let-7g-5p	28.72	29.14	28.87	29.96	31.89	32.19	28.6	31.57	30.08	29.32	30.53	29.54
hsa-let-7i-5p	27.27	28.72	28.19	28.98	30.67	30.59	27.72	30.03	29.1	28.89	29.1	28.43
hsa-miR-1-3p	34.59	36.84	33.3	38.11	34.46	36.99	31.76	NA	NA	36.43	36.7	35.65
hsa-miR-100-5p	30.57	34.24	33.63	35.67	36.02	34.06	33.25	NA	34.68	35.32	36	32.82
hsa-miR-101-3p	28.81	29.88	29.08	31.18	31.27	32.05	31.76	32.02	30.91	30.6	30.86	29.81
hsa-miR-103a-3p	27.84	28.95	28.88	29.5	31.89	30.8	28	30.75	28.86	29.32	29.54	28.73
hsa-miR-106b-5p	26.79	27.23	26.67	28.53	29.79	29.96	27.8	29.55	28.05	28.01	27.86	27.53
hsa-miR-10a-5p	37.87	NA	NA	NA	NA	NA	NA	NA	NA	NA	NA	NA
hsa-miR-10b-5p	28.78	32.92	31.9	33.08	34.69	31.97	31.19	34.06	32.14	32.47	32.85	31.06
hsa-miR-122-5p	27.52	31.28	28.64	31.61	32.78	33.04	33.61	31.61	32.51	28.5	32.28	25.98
hsa-miR-1249-3p	30.2	31.18	31.92	34.77	34.08	33.32	32.27	34.89	34.98	33.11	34	31.61
hsa-miR-125b-5p	27.73	31.09	30.51	32.11	32.94	31.59	31.72	33.08	31.61	31.65	31.53	30.2
hsa-miR-126-5p	31.93	33.1	32.69	33.94	32.73	34.25	33.25	34.48	33.13	33.62	34.69	32.97
hsa-miR-127-3p	31	32.86	32.7	33.74	34.34	35.24	31.69	NA	34.33	33.75	32.72	33.53
hsa-miR-128-3p	29.46	30.67	30.54	31.1	32.92	33.49	30.33	33.59	30.87	31.53	32	31.23
hsa-miR-129-2-3p	34.78	NA	NA	NA	NA	NA	NA	37.9	NA	NA	37.23	37.6
hsa-miR-1296-5p	33.81	34.42	34.6	36.07	35.62	37.84	34.25	35.84	34.53	34.8	36.93	34.59
hsa-miR-1298-5p	NA	NA	NA	NA	NA	NA	NA	NA	NA	NA	NA	NA
hsa-miR-1307-3p	31.12	32.7	32.47	34.11	35.04	33.93	31.8	34.97	34.81	33.79	34.23	32.35
hsa-miR-130a-3p	28.55	31.84	30.67	33.41	33.23	31.99	32.22	NA	33.09	32.46	32.96	31.28
hsa-miR-130b-3p	28.33	29.48	29.47	30.49	32.83	31.16	29.24	31.83	30.46	30.63	31.26	30.48
hsa-miR-132-3p	30.29	33.58	33.07	35.01	NA	35.42	33.8	35.72	34.5	35.02	33.69	33.42
hsa-miR-133a-3p	30.28	33.59	30.84	34.09	32.8	32.85	29.22	33.56	33.52	35.57	34.04	32.54
hsa-miR-136-5p	30.9	32.23	31.47	34.11	34.03	33.86	33.6	33.83	33.59	32.99	33.09	31.86
hsa-miR-138-5p	29.2	30.95	29.97	32.07	33.73	31.57	30.9	34.81	32.65	31.84	32.6	29.78
hsa-miR-139-5p	32.68	33.08	33.72	33.77	36.51	35.29	32.87	33.57	33.6	33.78	34.18	33.45
hsa-miR-141-3p	28.52	31.31	30.06	31.67	33.25	32.93	32.8	33.16	33.06	30.88	32.27	30.77
hsa-miR-145-5p	26.09	29.97	29.58	31.02	32.46	30.44	28.94	32.03	31.59	31.27	30.8	29.43
hsa-miR-147b	34.49	36.27	36.98	NA	NA	NA	36.51	NA	NA	37.65	37.62	37.29
hsa-miR-148a-3p	26.61	29.42	28.97	30.29	30.87	30.58	30.05	32.42	30.53	30.3	30.74	28.63
hsa-miR-148b-3p	28.94	30.25	29.85	30.69	32.98	32.9	29.68	32.49	30.47	30.78	31.24	30.79
hsa-miR-149-5p	31.44	35.15	34.21	37.11	NA	34.89	35.83	NA	34.86	34.94	36.1	32.69
hsa-miR-151a-3p	29.3	30.85	30.65	31.33	33.09	33.22	29.75	32.88	31.9	31.61	32.03	30.85
hsa-miR-151a-5p	30.55	32.22	31.82	32.09	34.99	33.75	31.06	32.96	31.72	32.31	32.19	31.77
hsa-miR-153-3p	37.13	37.59	NA	NA	NA	37.28	NA	37.35	NA	NA	NA	36.77
hsa-miR-155-5p	33.56	35.45	35.05	35.7	NA	NA	34.68	36.42	36.39	35.79	36.48	35.47
hsa-miR-15b-5p	26.6	26.88	26.6	26.86	30.2	29.53	26.06	28.91	26.71	27.76	27.65	27.06
hsa-miR-181d-5p	36.75	35.81	NA	NA	36.88	NA	NA	NA	NA	NA	NA	NA
hsa-miR-182-5p	NA	NA	NA	NA	NA	NA	NA	NA	NA	37.44	NA	NA
hsa-miR-184	NA	NA	NA	NA	NA	NA	NA	NA	NA	NA	NA	35.94
hsa-miR-185-5p	26.97	27.3	26.81	27.69	31.06	30.05	26	29.94	27.06	28.25	28.06	27.83
hsa-miR-186-5p	29.19	30.7	30.29	31.98	32.57	32.68	31.22	32.64	32.04	31.42	31.78	30.63
hsa-miR-187-3p	33.42	36.03	37.14	34.98	NA	36.46	35.86	NA	NA	NA	NA	36.67
hsa-miR-190a-5p	38.78	NA	NA	NA	NA	NA	37.31	NA	37.23	NA	NA	37.59
hsa-miR-191-5p	25.79	26.47	26.48	27.51	30.25	29.05	25.81	28.92	27.78	27.21	28.1	27.16
hsa-miR-193a-3p	NA	35	33.93	35.66	35.54	34.74	NA	NA	36.48	35.74	34.89	33.99
hsa-miR-193a-5p	28.72	32.53	31.48	33.51	35.06	31.68	31.9	33.5	33.47	32.63	32.93	30.78
hsa-miR-194-5p	27.07	29.95	29	30.01	29.96	30.53	29.79	30.98	30.18	30.03	30.64	28.16
hsa-miR-196a-5p	34.75	37.03	NA	NA	NA	NA	NA	NA	NA	NA	NA	37.23
hsa-miR-197-3p	28.99	29.84	29.98	31.34	36.14	32.46	30.42	33.58	31.11	31.51	32.91	30.32
hsa-miR-199a-3p	25.54	28.84	27.79	29.65	30.78	28.95	28.16	31.84	29.07	29.63	29.26	27.85
hsa-miR-199b-5p	32.55	36.15	34.34	NA	34.59	36.06	36.19	36.89	34.55	35.55	32.91	32.93
hsa-miR-19a-3p	24.13	25.02	24.57	25.65	27.43	27.22	26.65	27.19	25.87	25.88	25.94	25.14
hsa-miR-19b-3p	23.86	24.82	24.44	25.29	27.71	26.94	25.9	27.04	25.57	25.86	25.76	25.1
hsa-miR-200c-3p	29.6	33.53	31.81	32.94	32.99	34.62	31.64	35.7	34.54	32.27	32.29	31.65
hsa-miR-204-5p	32.03	33.2	33.86	34.85	36.13	34.87	33.89	36.07	35.16	33.78	35.1	31.79
hsa-miR-205-5p	27.72	32.69	32.5	35.51	35.24	32.71	34.95	33.9	33.98	34.47	34.33	32.26
hsa-miR-206	NA	NA	35.31	36.87	34.48	NA	NA	NA	NA	NA	38.64	37.02
hsa-miR-208b-3p	35.58	NA	36.47	37.07	NA	37.4	37.23	NA	NA	NA	NA	NA
hsa-miR-20a-5p	25.12	25.49	25.21	26.16	28.83	28.24	25.02	27.81	26.56	26.46	26.73	25.9
hsa-miR-214-3p	27.92	31.42	30.25	32.73	34.18	30.83	31.71	34.27	31.96	32.96	32.54	30.12
hsa-miR-216a-5p	37.1	36.82	NA	NA	NA	NA	NA	NA	NA	NA	NA	NA
hsa-miR-22-5p	29.21	31.32	31.44	32.55	34.72	31.64	32.23	33.78	31.93	32.79	33.23	31.02
hsa-miR-222-3p	28.08	29.69	29.56	30.15	32.87	31.21	29.45	31.69	30.86	29.99	31.44	29.97
hsa-miR-223-3p	25.28	25.88	26.48	27.16	27.83	29.3	26.9	29.07	28.26	27.24	29.11	26.72
hsa-miR-24-3p	24.21	25.77	25.82	26.95	29.6	27.3	25.34	28.47	27.22	26.96	27.97	26.25
hsa-miR-25-3p	24.45	25.28	24.62	25.55	28.62	27.59	24.01	27.1	25.47	26.03	25.82	25.59
hsa-miR-26a-5p	29.24	31	30.84	31.81	31.95	32.76	31.67	31.89	31.76	31.17	31.02	30.65
hsa-miR-27a-5p	36.58	NA	34.48	35.75	39.69	36.93	38.54	37.86	35.82	36.54	35.74	36.57
hsa-miR-27b-3p	25.3	27.53	27.16	28.72	30.03	29.04	28.15	30.48	28.88	28.58	29.71	27.75
hsa-miR-28-5p	34.55	35	35.48	NA	36.76	36.97	35.26	NA	36.06	36.44	36.22	35.57
hsa-miR-299-5p	35.59	38.97	35.44	37.18	37.06	NA	38.48	38.55	36.54	36.09	NA	36.48
hsa-miR-29b-3p	31.76	31.63	31.89	32.2	32.64	35.58	35.22	35.06	33.74	33.44	35.45	33.16
hsa-miR-29c-3p	25.93	27.08	26.88	26.82	30.25	29.06	28.14	29.72	27.87	27.96	29.08	27.35
hsa-miR-30b-5p	28.58	29.58	29.46	30.2	32.21	32.1	29.96	31.94	30.83	29.99	31.7	30.1
hsa-miR-30c-5p	29.23	30.52	30.85	31.69	32.46	33.26	31.3	32.26	31.16	31.66	32.04	31.16
hsa-miR-31-5p	33.76	NA	36.22	35.51	NA	35.21	NA	NA	NA	36.39	38.34	34.77
hsa-miR-3120-3p	NA	NA	NA	NA	NA	NA	NA	NA	NA	NA	NA	NA
hsa-miR-320a	24.93	27.64	27.26	28.15	30.95	28.08	27.17	29.65	28.48	28.61	28.76	27.42
hsa-miR-324-5p	32.21	32.62	32.96	35.21	36.83	34.61	33.85	35.93	36.27	34.36	36.4	32.49
hsa-miR-326	30.18	30.22	30.89	32.52	33.18	33.17	31.96	34.57	33.44	32.45	33.74	31.31
hsa-miR-328-3p	30.03	31.42	31.73	32.92	34.64	34.84	31.63	34.67	33.63	32.77	33.5	32.2
hsa-miR-330-3p	31.99	32.13	32.94	35.07	33.86	35.36	33.71	36.42	NA	33.9	36.49	33.61
hsa-miR-331-3p	31.48	33.72	33.06	35.28	34.17	34.95	33.47	34.9	33.73	34.12	33.14	32.9
hsa-miR-335-5p	31.67	35.11	35.13	34.1	NA	35.69	36.22	35.89	35.68	NA	35.61	34.06
hsa-miR-33a-5p	28.89	30.08	30.28	32.24	32.63	32.01	31.96	33.13	32.49	31.57	31.78	30.07
hsa-miR-33b-5p	32.8	33.51	33.96	34.84	36.29	36.73	34.59	35.75	34.94	34.58	34.72	32.73
hsa-miR-346	34.25	35.73	35.01	35.76	NA	NA	37.42	NA	38.04	36.71	36.77	NA
hsa-miR-34a-5p	32.01	34.86	34.52	36.27	NA	34.33	33.69	34.28	35.09	34.6	34.86	32.77
hsa-miR-361-5p	27.49	28.51	28.47	28.16	31.81	29.99	27.17	NA	28.97	29.18	NA	28.83
hsa-miR-362-5p	34.36	36.32	31.88	31.52	35.91	NA	36.74	NA	35.15	32.27	30.62	32.01
hsa-miR-365a-3p	29.44	32	31.17	32.98	34.27	31.8	32.79	34.74	33.04	32.65	32.61	30.71
hsa-miR-369-3p	29.18	32.5	30.85	31.81	33.12	33.06	31.06	33.15	32.17	32.29	31.71	31.26
hsa-miR-370-3p	36	36.41	34.89	NA	NA	NA	35.11	37.04	34.85	38.35	36.02	36.08
hsa-miR-374a-5p	30.76	32.31	32.42	32.95	34.44	35.19	36.56	33.99	32.73	32	32.1	32.18
hsa-miR-374b-5p	30.78	32.6	32.54	33.48	33.84	34.95	34.95	33.97	33.95	32.71	33.67	32.45
hsa-miR-376a-3p	28.51	30.32	29.09	30.63	32.24	31.71	29.99	31.62	30.45	29.95	30.21	30.1
hsa-miR-376b-3p	29.34	30.75	29.82	31.15	33.64	32.71	30.97	32.91	30.67	30.87	30.6	30.93
hsa-miR-377-3p	33.06	34.71	33.46	34.58	NA	37.03	35.08	36.2	34.03	34.64	33.95	34.06
hsa-miR-378a-3p	28.31	31.1	30.44	31.22	35.03	32.44	30.9	32.65	31.18	31.88	32.5	30.44
hsa-miR-379-5p	32.73	34.12	33.73	35.33	NA	35.71	33.28	35.71	35.43	34.33	33.85	34.02
hsa-miR-380-5p	NA	NA	NA	NA	NA	NA	33.81	36.57	NA	NA	38.85	NA
hsa-miR-381-3p	31.08	33.45	31.57	33.1	33.68	33.64	31.2	34.73	32.63	32.87	32.94	32.9
hsa-miR-382-5p	29.74	32.47	31.01	32.22	33.72	32.83	30.61	33.85	32.2	32.21	31.9	32.21
hsa-miR-383-5p	NA	NA	NA	NA	NA	NA	NA	NA	NA	NA	NA	NA
hsa-miR-410-3p	29.75	31.8	30.9	32.33	35.64	32.47	31.11	33.6	31.88	32.96	32.44	31.9
hsa-miR-421	30.97	31.23	32.57	33.77	34.5	35.46	31.93	36.27	34.67	33.23	33.82	32.5
hsa-miR-423-5p	26.46	28.32	28.08	28.52	31.93	29.88	27.61	30.36	28.7	29.05	29.49	28.58
hsa-miR-424-3p	32.84	34.84	34.5	36.86	36.35	34.49	35.85	36.86	35.92	NA	36.86	34.32
hsa-miR-425-3p	30.01	30.94	30.74	32.01	33.59	33.96	30.75	33.2	32.58	32.18	33.09	31.71
hsa-miR-4286	27.79	28.86	28.99	29.27	30.76	29.61	29.64	29.46	29.29	29.47	30.19	28.89
hsa-miR-432-5p	30.48	32.11	31.02	32.88	34.61	33.85	30.93	33.99	32.59	31.9	32.44	32.14
hsa-miR-433-3p	30.92	32.08	31.16	32.78	NA	34.92	30.94	33.63	32.76	32.76	32.56	32.07
hsa-miR-450a-5p	30.77	34.15	33.48	36.16	35.03	34.57	35.74	NA	35.8	34.94	34.5	31.88
hsa-miR-450b-5p	31.56	34.76	33.32	36.4	NA	35.09	37.19	NA	38.5	36.11	35.45	33.56
hsa-miR-454-3p	36.69	36.86	36.02	NA	39.13	37.85	35.91	38.95	NA	35.13	NA	35.83
hsa-miR-483-3p	NA	34.97	NA	37.22	35.09	32.81	NA	36.47	35.58	35.91	NA	NA
hsa-miR-484	27.94	28.72	28.19	29.72	32.12	30.95	28.87	31.07	29.67	30.11	30.61	29.46
hsa-miR-486-5p	25.19	25.48	NA	NA	29.2	NA	NA	NA	NA	26.03	26.1	NA
hsa-miR-487b-3p	29.94	32	30.76	33.32	33.35	33.69	30.34	34.13	31.68	32.09	31.47	31.99
hsa-miR-490-3p	NA	NA	NA	NA	NA	NA	NA	NA	NA	NA	NA	38.02
hsa-miR-491-5p	NA	36.15	NA	NA	34.03	NA	NA	NA	36.85	35.95	NA	NA
hsa-miR-493-3p	32.33	34.04	33.42	34.81	NA	NA	33.85	36.67	35.16	35.66	33.52	35.28
hsa-miR-494-3p	29.91	31.86	30.77	32.89	35.55	33.11	31.51	33.43	32.79	32.25	32.33	31.96
hsa-miR-495-3p	30.66	33.96	32	32.82	35.47	33.64	32.63	34.66	NA	32.74	33.16	33.02
hsa-miR-499a-5p	34.45	35.99	NA	35.67	42.4	NA	36.4	NA	NA	36.47	NA	35.25
hsa-miR-500a-5p	37.4	38.39	NA	38.18	NA	NA	NA	NA	NA	37.19	NA	38.41
hsa-miR-502-3p	31.84	34.7	35.17	37.05	NA	35.28	36.23	36.56	36.45	36.46	36.08	34.26
hsa-miR-505-3p	29.64	31.51	30.21	31.68	33.92	34.04	30.13	32.78	31.62	31.51	31.66	30.87
hsa-miR-532-5p	30.47	32.8	32.04	33.01	35.28	33.23	32.24	33.58	32.91	33.05	34.14	32.45
hsa-miR-543	33.7	36.89	35.61	37.02	NA	NA	36.53	NA	37.29	36.84	35.94	35.5
hsa-miR-582-5p	37.4	NA	38.67	NA	38.93	33.89	30.69	35.46	37.4	33.86	33.11	36.52
hsa-miR-615-5p	NA	NA	NA	NA	NA	NA	NA	NA	NA	NA	NA	NA
hsa-miR-628-5p	36.04	37.11	36.01	NA	NA	NA	NA	NA	NA	36.14	NA	NA
hsa-miR-652-3p	29.58	31.02	31.09	32.23	32.77	33.58	30.76	33.04	32.49	31.24	31.88	31.62
hsa-miR-654-3p	37.63	NA	NA	NA	NA	NA	36.26	NA	37.43	NA	37.13	37.27
hsa-miR-656-3p	NA	NA	NA	NA	NA	NA	NA	NA	NA	NA	NA	NA
hsa-miR-671-5p	37.81	34.53	36.39	36.92	36.95	37.26	31.75	32.14	35.08	39.15	29.92	36.79
hsa-miR-708-5p	38.05	NA	NA	NA	NA	36.58	NA	NA	NA	NA	38.22	37.22
hsa-miR-744-5p	35.46	36.54	35.77	36.95	NA	NA	36.16	NA	37.21	36.85	38.87	37.63
hsa-miR-760	32.63	34.25	33.25	34.96	NA	34.76	33.27	36.71	34.67	36.21	35.69	35.74
hsa-miR-767-5p	NA	NA	NA	NA	NA	NA	NA	NA	NA	NA	NA	NA
hsa-miR-874-3p	29.15	30.51	30.68	31.91	33.69	31.8	30.7	33.18	31.87	31.71	33.15	30.89
hsa-miR-877-5p	30.64	35.31	32.99	33.58	NA	33.68	33.65	35.19	35.24	34.72	33.77	33.44
hsa-miR-885-5p	30.67	32.03	31.66	33.53	35.68	33.6	32.44	34.2	32.87	33.86	34.68	30.89
hsa-miR-92a-3p	24.29	25.48	24.95	25.63	29.24	27.18	24.59	27.48	25.75	26.46	26.19	25.55
hsa-miR-92b-3p	30.88	33.18	33.55	34.13	37.99	34.83	34.22	36.22	34.23	34.05	34.74	33.2
hsa-miR-95-3p	35.89	36.93	NA	NA	36.19	36.75	36.77	NA	NA	NA	36.56	34.78
hsa-miR-98-5p	33.29	33.52	33.5	35.93	36.01	36.78	32.77	35.89	34.69	34.62	34.95	34.61
hsa-miR-99b-5p	33.53	37.57	36.85	35.47	NA	34.75	35.43	37.61	35.24	38.14	38.38	34.89
lca-miR-16	24.25	24.74	23.99	25.1	27.8	28.03	24.19	27.14	25.49	25.52	25.57	24.87
mdo-miR-215	25.89	28.56	27.67	28.92	30.96	30.32	30.09	30.86	29.2	28.8	30.03	27.75
mml-miR-6529-5p	28.71	30.95	30.5	32.04	36.06	31.86	30.44	32.66	32.01	32	31.66	31.19
mmu-miR-23b-5p	NA	NA	NA	NA	NA	36.77	NA	NA	NA	NA	NA	36.42
mmu-miR-429-3p	31.17	35.71	33.93	34.53	43.93	36.23	34.34	37.11	36.59	34.58	34.91	34.28
mmu-miR-452-5p	34.3	37.38	37.78	NA	NA	NA	37.99	NA	38.2	38.15	37.22	NA
mmu-miR-497a-5p	27.48	30.6	30.01	31.22	32.95	30.57	31.75	34.03	31.68	31.78	31.51	29.87
mmu-miR-592-5p	NA	NA	NA	NA	NA	NA	35.47	37	36.96	NA	NA	37.76
oar-miR-107	29.98	30.95	30.71	31.15	33.46	33.77	30.2	33.17	30.89	31.6	32.06	31.29
oar-miR-154b-5p	31.86	33.99	32.78	35.11	36.05	34.72	33.18	34.7	35.62	33.25	33.5	33.28
oar-miR-22-3p	25.07	27.12	27.01	27.7	29.76	28.06	27.21	29.09	28	27.9	28.83	26.91
oar-miR-380-3p	28.35	30.71	29.45	30.66	32.58	31.96	29.48	31.69	30.65	30.74	30.59	30.27
oar-miR-3958-3p	29.58	31.55	30	32.5	35.03	32.9	30.66	33.66	31.82	32.35	31.65	30.95
oar-miR-3959-3p	35.06	35.92	36.71	35.77	36.25	NA	35.89	35.7	34.45	NA	35.92	35.74
oar-miR-3959-5p	31.81	33.14	33.02	35.68	35.48	36.51	33.26	33.8	34.2	33.69	33.23	34.7
oar-miR-431	39.49	NA	39.58	NA	NA	NA	NA	37.04	NA	NA	36.16	NA
oar-miR-655-3p	31.71	35.34	32.88	35.81	NA	35.78	33.65	NA	33.86	33.64	34.27	35.07
pma-miR-23b	26.68	28.97	29.01	30.02	31.79	30.91	29.22	31.2	30.58	29.72	30.87	29.09
ppy-miR-1287	NA	NA	38.05	39.39	NA	NA	NA	NA	NA	NA	NA	36.86
rno-miR-146b-5p	35.82	35.32	35.28	39.41	NA	NA	34.64	37.29	NA	35.49	NA	NA
rno-miR-338-3p	33.43	33.71	33.71	34.81	36.03	NA	34.93	34.85	NA	33.9	36.46	35.82
rno-miR-340-3p	NA	NA	NA	NA	NA	NA	NA	36.68	NA	NA	NA	NA
rno-miR-504	37.82	NA	NA	NA	NA	NA	NA	NA	NA	NA	NA	NA
ssc-miR-125a	28.18	31.65	30.92	32.78	33.92	31.68	31.81	32.58	31.77	31.74	32.36	30.57
ssc-miR-1468	30.61	33.5	31.05	32.65	34.55	34.24	30.3	33.07	32.7	32.34	31.92	32.43
ssc-miR-15a	26.75	27.62	26.91	27.54	30.22	30.22	26.59	29.27	27.63	28.08	28.54	28.05
ssc-miR-181a	31.41	33.5	32.45	33.06	34.42	33.67	32.19	32.7	33.19	32.73	33.68	32.26
ssc-miR-224	30.95	34.05	32.55	34.63	35.67	34.59	32.89	34.88	33.76	33.87	33.06	32.9
ssc-miR-2483	37.29	NA	37	NA	NA	36.2	NA	NA	NA	37.14	NA	37.15
ssc-miR-323	32.43	34.53	32.67	33.93	NA	NA	33.76	35.26	33.75	36.54	34.91	34.27
ssc-miR-339-5p	25.92	26.88	26.51	27.07	29.34	29.22	27.11	28.64	27.63	27.77	28.5	27.09
ssc-miR-545-3p	33.95	35.13	34.75	NA	NA	NA	36.83	37.76	36.78	36.74	36.21	34.69
ssc-miR-7	34.44	36.14	35.87	36.51	36.49	NA	35.47	36.99	35.64	36.5	36.55	35.15
UniSp2	20.15	20.26	19.9	20.46	25.35	20.32	21.24	20.48	20.02	20.02	20.24	19.91
UniSp3	18.88	18.93	18.88	18.95	18.04	18.88	18.77	18.62	18.93	18.87	18.69	18.89
UniSp4	27.11	27.25	26.87	27.16	33.48	27.16	27.78	27.42	26.85	26.97	27.06	26.88
UniSp5	34.58	34.53	34.78	35.47	NA	37.13	35.06	36.23	34.21	34.32	34.16	34.73
UniSp6	18.19	18.05	18.04	17.96	17.56	18.07	18.04	17.99	17.95	18.03	17.93	18.02
xla-miR-142	29.32	29.49	29.6	29.73	30.92	32.83	31.56	32.5	30.75	31	32.92	31.22
